# Supplementary material for: Dietary Supplementation of Sunflower Oil and Lactiplantibacillus plantarum-R11 Improves Meat Quality and Fatty Acid Composition in Crossbred (Boer × Saanen) Goats
Source: Animals (Basel). 2026 May 18;16(10):1540. doi: 10.3390/ani16101540 (PMC13203947; doi:10.3390/ani16101540)
Supplement: Supplementary file 1 [file animals-16-01540-s001.zip]

Archive with 1 entries (1 files):
- animals-4235949-supplementary.pdf
